# Supplementary material for: Visualizing the spatiotemporal map of Rac activation in bovine aortic endothelial cells under laminar and disturbed flows
Source: PLoS One. 2017 Nov 30;12(11):e0189088. doi: 10.1371/journal.pone.0189088 (PMC5708838; doi:10.1371/journal.pone.0189088)
Supplement: S1 Code — (M) [file pone.0189088.s001.m]

%%%Polarity analysis of continuous-time Rac fluorescence images
%%%This was written by S.S
%%%Department of Biomedical Engineering, Dalian University of Technology


clear all
clc;close all;

[name,path]=uigetfile('*.*','MultiSelect','on');
name=sort(name);

prompt = {'please input the direction of shear stress'};
title_name = 'horizontal is 1 and vertical is 0';
numLines = 1;
defaultanswer = {''};
answer = inputdlg(prompt,title_name,numLines,defaultanswer);
direction = sscanf(answer{1},'%lf');
prompt={'Please input the time of flow application'};
title_name1='the time of flow application';
numLines=1;
defaultanswer={''};
answer1=inputdlg(prompt,title_name1,numLines,defaultanswer);
Time=sscanf(answer1{1},'%lf');

for k=1:length(name),
    file{k}=strcat(path,name{k});
    im{k}=imread(file{k});
    if direction==0
        im{k}=im{k}';
    end
end

    h = figure; imagesc(im{Time}); title('please choose the frame.');
    [im_crop,rect] = imcrop;
    close(h)

 for k=1:length(im)

    figure(1); 
     imagesc(im{k});

    [rowmax,columnmax]=size(im{k});
    rbackground1=[2 2 22 22];cbackground1=[2 22 22 2];
    bw1=roipoly(im{k},cbackground1,rbackground1);
    rbackground2=[2 2 22 22];cbackground2=[columnmax-20 columnmax columnmax columnmax-20];
    bw2=roipoly(im{k},cbackground2,rbackground2);
    rbackground3=[rowmax-20 rowmax-20 rowmax rowmax];cbackground3=[2 22 22 2];
    bw3=roipoly(im{k},cbackground3,rbackground3);
    rbackground4=[rowmax-20 rowmax-20 rowmax rowmax];cbackground4=[columnmax-20 columnmax columnmax columnmax-20];
    bw4=roipoly(im{k},cbackground4,rbackground4);
    bw=bw1+bw2+bw3+bw4;
    sum_bw = sum(sum(bw));
    mean_bw = sum(sum(double(im{k})/sum_bw.*bw));
% % % % % % %
            I = double(im{k});
            min_I = min(I(:));
            max_I = max(I(:));
            I = I-min_I;
            I_new = I./(max_I-min_I)*255;
            I_new = uint8(I_new);
            I_mean = medfilt2(I_new);
            K2=filter2(fspecial('average',3),I_mean)/255; 
            I_bw = im2bw(I_mean,0.6*graythresh(K2));
            se = strel('disk',6);
            I_dilate= imdilate(I_bw,se);
            se1 = strel('disk',3);
            I_erode= imerode(I_dilate,se1);
    for i=1:rowmax,   
        for j=1:columnmax,
            imm{k}(i,j)=im{k}(i,j)-mean_bw;
            if (I_erode(i,j)==0)
                imm{k}(i,j)=0;
            end
        end
    end
    figure(2);
    imagesc(imm{k});
    figure(3);
    I=imm{k};
    imagesc(I);
    colorbar;

     h = gcf
      if(h~=3)
            continue;
      else
            in_crop=imcrop(I,rect);
      end
    
    [row,column]=size(in_crop);
    in_crop_n=in_crop;
    for i=1:row,   
        for j=1:column,
            if (in_crop(i,j)==0)
                in_crop_n(i,j)=0;
            else
                in_crop_n(i,j)=1;
            end
        end
    end
    
        in_crop_n=bwareaopen(in_crop_n,100);
       
        [p,q]=size(in_crop_n);
        for i=1:p
            for j=1:q
                if in_crop_n(i,j)==0
                    in_crop(i,j)=0;
                end
            end
        end
        
     in_crop_cloumn=sum(in_crop);
     in_crop_row=sum(in_crop,2);
     
     x_min = find(in_crop_cloumn, 1, 'first');
     x_max = find(in_crop_cloumn, 1, 'last');
     y_min = find(in_crop_row, 1, 'first');
     y_max = find(in_crop_row, 1, 'last');
     b=x_max-x_min+1;
     b1=y_max-y_min+1;
      c=double(b/50);
      c1=double(b1/50);
     dd=0;
     for n=y_min:c1:y_max
         dd=dd+1;
         d=0;
         for m=x_min:c:x_max
         d=d+1;
         aa(dd,d)=sum(sum(in_crop(floor(n):floor(n+c1-1),floor(m):floor(m+c-1))));
         bb(dd,d)=sum(sum(in_crop_n(floor(n):floor(n+c1-1),floor(m):floor(m+c-1))));
         if bb(dd,d)==0
             in{k}(dd,d)=0;
         else
             in{k}(dd,d)=aa(dd,d)/(bb(dd,d));
         end
         end
     end

     figure(4)
     imagesc(in{k});
     colorbar;
 end


N=length(in);
NN=N-1;
mmin=zeros(1,NN);
mmax=zeros(1,NN);
for k=1:(N-1)
    kk=k+1;
    inn{k}=in{kk}-in{k};
    mmin(1,k)=min(min(inn{k}));
    mmax(1,k)=max(max(inn{k}));
end

mmmin=min(min(mmin));
mmmax=max(max(mmax));

for k=1:(N-1)
    figure(5)
    imagesc(inn{k});
    colorbar;
end

[q,p]=size(inn{1});
tem=zeros(q,p);

for k=1:(N-1)
    tem=tem+inn{k};
    temm=revise_image(tem);
    figure(6)
    imagesc(temm);
    colorbar;
    saveas(gca,num2str(k),'jpg');
end
