# Supplementary material for: Visualizing the spatiotemporal map of Rac activation in bovine aortic endothelial cells under laminar and disturbed flows
Source: PLoS One. 2017 Nov 30;12(11):e0189088. doi: 10.1371/journal.pone.0189088 (PMC5708838; doi:10.1371/journal.pone.0189088)
Supplement: S2 Code — (M) [file pone.0189088.s002.m]

function ave=deal(ji)
ave=ji;
minn=min(min(ave));
re=(-1)*minn+10;

[m,n]=size(ji);
for i=1:m
    for j=1:n
        if ji(i,j)>(-0.0001)&&ji(i,j)<0.0001
            jii(i,j)=0;
        else
            jii(i,j)=ji(i,j);
        end
    end
end
for i=1:m
    for j=1:n
        if jii(i,j)==0
            ave(i,j)=jii(i,j);
        else
            ave(i,j)=jii(i,j)+re;
        end
    end
end
