# Supplementary material for: Visualizing the spatiotemporal map of Rac activation in bovine aortic endothelial cells under laminar and disturbed flows
Source: PLoS One. 2017 Nov 30;12(11):e0189088. doi: 10.1371/journal.pone.0189088 (PMC5708838; doi:10.1371/journal.pone.0189088)
Supplement: S7 ZIP File — (ZIP) [file pone.0189088.s009.zip]

Archive with 1 entries (1 files):
- ML-7.mat
